# Supplementary material for: Establishment and Application of Mismatch Amplification Mutation Assay-PCR for Rapid Detection and Differentiation of Duck Hepatitis A Virus-1 Attenuated Vaccine and Wild Strains
Source: Animals (Basel). 2024 Sep 21;14(18):2733. doi: 10.3390/ani14182733 (PMC11428521; doi:10.3390/ani14182733)
Supplement: Supplementary file 1 [file animals-14-02733-s001.zip]

Archive with 1 entries (1 files):
- animals-3182364-supplementary.pdf
